# Supplementary material for: Stable isotope signatures and nutritional sources of some dominant species from the PACManus hydrothermal area and the Desmos caldera
Source: PLoS One. 2018 Dec 17;13(12):e0208887. doi: 10.1371/journal.pone.0208887 (PMC6296556; doi:10.1371/journal.pone.0208887)
Supplement: S1 Table — (XLSX) [file pone.0208887.s001.xlsx]

## Sheet: Sheet1
species	d13C ‰	d15N ‰
36# Munidopsis lauensis	-20.6991	9.397
	-20.9761	9.235
	-22.9561	9.01
	-21.8763	9.237
	-22.0531	9.085
	-21.9953	9.366
	-20.9533	9.261
	-21.2239	9.225
	-21.324	9.036
	-21.7566	9.138
AVERAGE	-21.5814	9.199
STDEV	0.677798	0.130537
36# Rimicaris vandoverae	-14.9261	9.367
	-12.3181	8.328
	-12.8921	9.729
	-13.785	9.461
	-12.997	8.833
	-14.362	9.301
	-12.551	9.115
	-13.158	8.95
	-13.21	9.033
	-13.472	9.052
	-12.923	9.133
	-14.027	8.462
	-14.0631	9.317
	-14.2665	9.8476
AVERAGE	-13.4965	9.13776
STDEV	0.759302	0.42323
Dive#36 Provanna nassariaeformis	-22.1791	3.835
	-22.4269	5.043
AVERAGE	-22.303	4.439
STDEV	0.175221	0.854185
32# Munidopsis lauensis	-17.8941	10.02
	-17.2661	7.096
	-21.7571	8.24
	-18.4662	8.433
	-18.752	8.257
	-16.1631	4.547
	-16.7581	5.1835
AVERAGE	-18.151	7.39664
STDEV	1.8351	1.9372
32# Rimicaris vandoverae	-9.1121	8.636
	-9.3151	8.976
	-12.8481	8.429
	-9.8557	8.446
	-10.4659	8.759
	-10.9941	8.903
	-10.3359	8.53
	-10.8302	8.366
	-10.8501	8.04
	-11.0579	9.3188
AVERAGE	-10.5665	8.64038
STDEV	1.05566	0.363065
32# Ifremeria nautilei	-29.0991	4.867
	-27.4471	5.516
	-29.9361	4.708
AVERAGE	-28.8274	5.03033
STDEV	1.26654	0.428047
33# Bathymodiolus manusensis (gill)	-32.4141	2.324
	-33.1121	2.457
	-33.1211	3.22
	-33.0566	2.934
	-32.9976	2.56
	-33.0083	2.339
	-33.0511	2.519
	-33.0012	2.433
	-33.0813	2.392
	-33.1008	2.665
	-33.0225	2.518
AVERAGE	-32.997	2.57827
STDEV	0.198388	0.273088
33# Bathymodiolus manusensis (foot)	-31.5701	3.086
	-31.9431	3.237
	-31.9171	3.785
	-31.8633	3.255
	-31.9018	3.346
	-31.9111	3.337
	-31.7651	3.662
	-31.6882	3.314
	-31.7749	3.382
	-31.8511	2.188
	-31.9613	3.1091
AVERAGE	-31.8316	3.24555
STDEV	0.12074	0.408515
33# Munidopsis lauensis	-23.7001	7.562
	-23.7271	8.089
	-20.9691	8.138
	-22.3655	7.835
	-21.4169	7.509
	-19.3376	6.856
	-20.0114	7.055
	-21.0826	7.552
	-18.3201	5.883
	-18.1015	6.0974
33# Arcovestia ivanovi(tentacles)	-22.9851	3.888
	-21.3041	4.682
AVERAGE	-22.1446	4.285
STDEV	1.18865	0.561443
33# Arcovestia ivanovi(forepart)	-22.3421	4.404
	-21.6951	4.575
AVERAGE	-22.0186	4.4895
STDEV	0.457498	0.120915
33# Arcovestia ivanovi (trunk)	-23.7631	2.91
	-21.6971	3.647
AVERAGE	-22.7301	3.2785
STDEV	1.46088	0.521138
Dive#33 Branchipolynoe spp.	-32.5781	6.487
	-33.0309	7.1071
	-32.8546	6.843
	-33.7652	6.964
AVERAGE	-33.0572	6.85027
STDEV	0.507457	0.26515
PW-01 0m	-22.512	1.1504
	-22.408	1.0005
	-22.581	1.1113
AVERAGE	-22.5003	1.0874
STDEV	0.0870881	0.0777554
PW-01 800m	-26.451	5.3774
	-26.378	5.1666
	-26.54	5.0792
AVERAGE	-26.4563	5.20773
STDEV	0.0811316	0.153296
PW-01 bottom	-26.244	4.0494
	-26.005	4.5942
	-26.519	4.169
AVERAGE	-26.256	4.27087
STDEV	0.25721	0.286329
